# Supplementary material for: Metabolite profiling of the carnivorous pitcher plants Darlingtonia and Sarracenia
Source: PLoS One. 2017 Feb 21;12(2):e0171078. doi: 10.1371/journal.pone.0171078 (PMC5319649; doi:10.1371/journal.pone.0171078)
Supplement: S1 Table — Unique compounds found in Sarracenia and D. californica (lids and pitchers separately). (XLSX) [file pone.0171078.s010.xlsx]

## Sheet: Lids - 1A
Species/strain	Compound	Content (area-%)	Quality=Identification (%)
Darlingtonia californica 18	11.85 min 4-Methyl-1H-benzotriazole	0.58	90
	23.55 min Octacosyl acetate	1.22	91
	24.55 min Methyl tetracosanoate	1.42	97
	25.95 min Methyl 20-methyldocosanoate	2.24	95
	27.5 min Methyl docosanoic acid	1.68	90
Sarracenia alata 14	20.5 min 4-(6,7-Dimethoxy-3,4-dihydro-1-isoquinolinyl)-3-furancarbonitrile	0.41	83
	21.0 min 1-Tricosene	0.41	99
	25.3 min 3,7,11-Trimethyl-2,6,10-dodecatrien-1-ol	0.41	91
	26.75 min 1-(Ethenyloxy)-hexadecane	0.19	91
Sarracenia alata 46	4.65 min Bicyclo[4.2.0]octa-1,3,5-triene	0.18	96
	12.5 min Allylbenzene	0.17	90
	12.85 min (E)-9-Octadecene	0.16	91
	13.0 min (Z)-Jasmone	0.45	86
	16.8 min Pentadecanoic acid	0.19	96
	17.6 min Methyl (Z)-9-hexadecanoate	0.31	99
	18.55 min 2,3',5-Trimethyldiphenylmethane	0.62	72
	20.3 min Methyl 8,11,14-heptadecatrienoate	0.45	93
	20.9 min (Z,Z)-6,9-Pentadecadien-1-ol	0.14	90
	20.95 min n-Propyl 9,12,15-octadecatrienoate	0.42	99
	21.75 min 2-Methyl-(Z,Z)-3,13-octadecadienol	0.18	83
	21.9 min Methyl (Z)-3,3-diphenyl-4-hexanoate	0.35	94
	25.0 min 1-Heneicosanol	0.44	91
	25.45 min 2-Methyl-(Z,Z)-3,13-octadecadienol	0.14	87
Sarracenia alata 28	18.15 min Octadecane	3.92	89
	20.4 min Eicosyl acetate	1.79	90
	23.05 min Sulfurous acid, butyl hexadecyl ester	0.5	87
Sarracenia alata 40	18.7 min (Z)-9-Tetradecenal	0.25	70
	19.15 min [(Dodecyloxy)methyl]-oxirane	0.22	81
	20.15 min Di-tert-dodecyl disulfide	0.07	83
	24.15 min 14-β-Pregna	0.44	70
	25.85 min 6,10,14-Trimethyl-2-pentadecanone	1.05	87
Sarracenia alata 42	15.2 min 4-[(2-Methyl-1H-imidazol-1-yl)methyl]-benzenamine	0.41	80
	25.3 min 11,13-Dimethyl-12-tetradecen-1-ol acetate	0.4	83
Sarracenia flava 20	6.6 min 2,7-Dimethyl-4,5-octandiol	0.97	72
	20.4 min Cyclopentadecane	0.65	91
	21.55 min Butyl octadecanoate	0.39	80
	27.05 min 1-Ethylidene-1,2,3,5,6,7-hexahydro-2,2,3,3-tetramethyl-4H-inden-4-one	0.94	72
Sarracenia flava var. ornata 29	8.1 min Mepivacaine	0.31	78
	11.9 min Diphenyl ether	0.14	89
	12.8 min 1-Indanone	0.15	72
	15.2 min Methyl 2-cyano-3-phenylpropanoate	0.28	72
	16.6 min 4-Methyl-β-methylenebenzenethanethiol	0.22	72
	19.45 min (Z)-5-Pentadecen-7-yne	0.13	92
	20.1 min (Z,Z,Z)-7,10,13-Hexadecatrienal	0.72	90
	20.5 min Aristolone	0.49	90
	23.85 min (Z)-methoxy-9-octadecene	0.26	92
	24.35 min Nonahexacontanoic acid	2.14	91
	25.85 min Eicosane	0.16	91
	26.15 min 1-Eicosene	0.13	92
Sarracenia flava var. atropurpurea 31	22.25 min (Z)-2-(9-Octadecenyloxy)-ethanol	0.37	91
	24.55 min Nonahexacontanoic acid	0.49	90
	24.6 min (Z)-9-Hexadecen-1-ol acetate	0.34	83
	24.65 min n-Tetracosanol-1	0.88	87
Sarracenia flava var. atropurpurea 35	5.85 min Dihydro-4,4-dimethyl-2(3H)-furanone	0.31	76
	8.9 min 1-Methyl-4-(methylethyl)-benzene	0.26	78
	11.0 min 3,5,11,15-Tetramethyl-1-hexadecen-3-ol	0.26	72
	11.3 2,4,6-Trichlorophenol	1.18	98
	12.5 min (E)-6,10-Dimethyl-5,9-undecadien-2-one	0.24	83
	12.95 min Hexadecyl trichloroacetate	0.22	90
	16.55 min 4-Hydroxy-3,5,6-trimethyl-4-(3-oxo-1-butenyl)-2-cyclohexen-1-one	0.54	80
	17.1 min 2,​3-​Dihydro-​6-​hydroxy-​4-​methoxy-​3-​methyl-7-​benzofurancarboxalde​hyde	0.43	72
	17.65 min 1,4-Dihydrophenanthrene	0.42	83
	22.6 min n-Tetracosanol-1	0.99	95
	23.05 min (Z)-6-Octadecen-1-ol acetate	0.35	80
	23.45 min 2-Methyl-3-phenyl-1H-indole	0.38	83
	25.05 min 2-Octadecyl-1,1,2,2-tetradeuteroethanol	0.7	91
	25.35 min 4,9,13,17-Tetramethyl-4,8,12,16-octadecatetraenal	13.6	94
	26.0 min (E,E)-6,10,14-Trimethyl-5,9,10-pentadecatrien-2-one	0.73	90
	26.1 min Geranylgeraniol	0.71	78
	27.65 min 4-Amino-3-methoxypyrazolo[3,4-d]pyrimidine	8.05	72
	28.7 min Cholest-4-en-3-one	0.3	96
Sarracenia flava var. atropurpurea 1	10.9 min Benzyl alcohol	0.44	90
	11.3 min 2,6-Dimethyl-2,7-octadiene-1,6-diol	0.66	87
	12.95 min Nonylcyclopropane	0.15	94
	15.6 min 6-Nitro-2,3-dimethylindole	1.13	90
	18.25 min 2,7-Dihydroxy-4-methylcyclohepta-2,4,6-trien-1-one	0.45	83
	21.4 min 2-[4-(1,1-dimethylethyl)phenoxy]-benzoic acid	0.01	83
	22.75 min (E)-5-Eicosene	0.87	99
	23.85 min (Z)-13-Docosen-1-ol	2.42	99
	24.65 min 1-Heptacosanol	0.46	93
Sarracenia flava var. cuprea 10	17.75 min Nerolidol	1.27	72
	22.25 min (Z)-9-Hexadeacenyl acetate	0.99	70
Sarracenia flava var. flava 11	8.95 min 3,7-Dimethyl-1,5-octadiene-3,7-diol	0.14	80
	9.0 min (E,E)-2,4-Hexadienal	0.1	90
	10.4 min 3-(2,2-Dimethylpropylidine)-tetrahydrofuran-2,4-dione	0.45	83
	10.7 min N,N-dimethylbenzenamine	0.09	83
	14.4 min 3-Carbomethoxy-5-(1-hydroxyethyl)pyridine	12.64	70
	14.7 min 3-Carbomethoxy-5-(1hydroxyethyl)pyridine	23.86	93
	22.3 min 13-Tetradecen-1-ol acetate	0.04	94
	23.25 min 6-Ethyl-2,3-dimethyl-4-(4-methoxyphenyl)pyridine	0.16	83
	23.85 min Octadecanal	0.15	93
Sarracenia flava var. heterophylla 21	4.35 min 1,2-Dimethylbenzene	0.12	95
	13.0 min cis and trans-2,2-Dimethyl-3-(2-methyl-1-propenyl)-1-methoxycyclopropane-1-carbonitrile	0.76	83
	14.4 min 2,6-Dimethoxy-4-(2-propenyl)-phenol	0.24	91
	22.65 min 2-Carbomethoxy-1,2,3,4-tetrahydronaphthalene	0.11	78
	26.75 min (E)-9-Octadecen-1-ol	0.3	93
	22.7 min 1-Heptacosanol	0.63	95
Sarracenia flava var. maxima 44	5.85 min 4-Methyl-3-pentenoic acid	0.2	80
	27.5 min Eicosane	0.69	90
Sarracenia flava var. rubricorpora 8	5.85 min 4-Methyl-3-pentenoic acid	0.2	80
	27.5 min Eicosane	0.69	90
Sarracenia flava var. rugelii 32	24.55 min 2-(Dodecyloxy)-ethanol	0.9	91
	24.6 min 1-(1,5-Dimethylhexyl)-4-(4-methylpentyl)-cyclohexane	0.51	87
Sarracenia leucophylla 33	19.85 min 5-Amino-2-(p-chlorophenyl)-2methyl-2H-[1,2,4]triazolo[1,5-a][1,3,5]triazine	0.75	83
	20.15 min Hexadecanamide	0.47	90
	21.8 min Ethyl (Z,Z)-9,12-octadecadienoate	1.01	86
	25.6 min 17-Pentatriacontene	3.13	93
	28.5 min (E)-11(13-Methyl)tetradecen-1-ol	0.53	87
Sarracenia leucophylla 17	13.1 min 3,4-Dimethoxybenzenemethanol	0.39	98
	15.9 min 1,4-Dihydrophenanthrene	0.56	83
	16.7 min 1,13-Tetradecadiene	0.65	89
	18.7 min 16-Octadecenal	0.64	94
	19.05 min Heptadecanoic acid	0.64	86
	19.25 min Cyclotetradecane	0.5	89
	20.55 min 1-(Ethenyloxy)-octadecane	0.25	89
	22.25 min 14-β-Pregna	0.38	98
	23.05 min 1-Octadecene	1.63	90
	23.15 min Heptadecane	0.17	89
	23.3 min (Z)-9,17-Octadecadienal	0.8	93
	24.45 min (R)-(-)-14-Methyl-8-hexadecyn-1-ol	0.93	94
	24.75 min 7-Hexadecyn-1-ol	0.81	81
	25.3 min N-methyl-N-[4-[4-methoxy-1-hexahydropyridyl]-2-butynyl]-acetamide	1.26	83
	25.6 min 14-β-Pregna	3.81	96
Sarracenia leucophylla 12	9.15 min Decanal	0.13	87
	15.4 min 9,9-Dimethyl-9,10-dihydroanthracene	0.73	74
	17.7 min Heptadecyloxirane	1.09	93
	18.5 min 2-Isopropyl-6,6-dimethyl-1-oxaspiro[2.5]octane-4,8-dione	0.36	90
	18.7 min Hexadecanal	0.63	98
	19.3 min 1-Tetradecene	0.35	78
	19.65 min 17-Octadecenal	1.56	93
	21.05 min 9-Tricosene	0.35	99
	21.8 min (E,Z)-1,5-Cyclodecadiene	0.44	83
	23.85 min 1-Docosene	0.81	98
	24.0 min 13-Tetradecen-1-ol acetate	0.55	94
	24.15 min 1-Docosanol, methyl ether	6.42	83
	24.45 min Hexadecyloxirane	0.28	78
	24.6 min 2-Octadecyl-propane-1,3-diol	1.92	90
Sarracenia leucophylla 'Schnell's Ghost' 45	7.75 min 1-(3-Pyridinyl)-ethanone	0.28	95
	11.15 min 3-(1-Hydroxyethyl)pyridine-4-carboxylic acid lactone (hydrobromide salt)	0.05	74
	12.45 min 1-Ethenyl-4-methylbenzene	0.17	78
	13.45 min 1-Methyl-3-[(2-methylpropyl)thio]-benzene	0.13	72
	16.15 min Docosane	0.2	91
	17.45 min 2-Cyclohexen-3-d-1-ol	0.04	70
	19.3 min 6-Hydroxy-4-methoxy-2,3-dimethylbenzaldehyde	0.11	74
	19.35 min Heptadecane	0.09	92
	19.85 min 5-Amino-2-methyl-2-(p-chlorophenyl)-2,3-dihydro[1,2,4]triazolo[1,5-a][1,3,5]triazine	0.5	83
	20.95 min 2-(Tetradecyloxy)-ethanol	0.15	76
	23.35 min 5-Methyl-2-phenyl-1H-indole	0.42	70
	23.65 min 2-(7-Dodecynyloxy)tetrahydro-2H-pyran	0.16	90
	23.8 min 13-Tetradecen-1-ol acetate	0.12	89
	25.25 min (E)-9-Octadecen-1-ol	0.35	78
	28.5 min (Z)-10-Octadecen-1-ol acetate	0.77	90
	29.05 min Heneicosane	0.38	91
Sarracenia leucophylla var. alba 26	14.9 min (E)-5-Eicosene	0.41	95
	17.3 min Citronellyl isovalerate	0.21	74
	20.15 min Dodecanamide	0.63	90
	21.4 min Heptadecyloxirane	0.77	93
	22.6 min 1-Docosanol	2.64	87
	23.05 min 14-β-Pregna	0.28	70
	23.8 min 11-Tetradecyn-1-ol acetate	0.63	89
	24.2 min n-Tetracosanol-1	5.9	94
	24.55 min 1-(Ethenyloxy)-hexadecane	0.96	80
	28.0 min Octacosane	2.76	96
Sarracenia minor 15	14.45 min 1,13-Tetradecadiene	0.26	84
	16.95 min N-methyl-N-[4-[methoxy-1-hexahydropyridyl]-2-butynyl]-acetamide	0.22	80
	20.4 min 3,6,7,8-Tetrahydro-3,3,6,6-tetramethyl-as-indacen-1(2H)-one	0.22	70
	21.4 min Butyl-9,12,15-octadecatrienoate	0.44	95
	21.65 min 1,4-Didecylcyclohexane	0.84	72
	23.4 min Methyl-(Z)-3,3-diphenyl-4-hexanoate	0.32	86
	28.6 min 13-Tetradecen-1-ol acetate	1.12	91
Sarracenia minor 4	15.95 min Tetradecane	0.75	81
	18.8 min 2,5-Di-tert-butyl-1,4-benzoquinone	0.17	89
	21.45 min 2,4-Dichloro-N-(2,2,2-trichloro-1-phenylsulfonylethyl)-benzamine	0.15	87
	21.95 min Heptacosane	1.4	91
	26.7 min Eicosane	0.38	81
Sarracenia minor var. okefenokeensis 5	9.6 min Benzothiazole	0.35	97
	11.55 min (E)-3-(1-Methyl-1H-pyrrol-2-yl)-2-propionic acid, methyl ester	0.31	72
	11.95 min Citronellene	0.15	83
	15.0 min 1,1'-(1,3-Propanediyl)bis-benzene	0.24	90
	16.65 min E-15-Heptadecanal	0.25	70
	17.1 min 2-(t-Butyl)-1,3-Benzothiazole	0.44	78
	20.0 min (Z,Z,Z)-9,12,15-Octadecatrien-1-ol	0.53	86
	20.4 min 1-Heptadecanol acetate	1.56	95
	20.85 min N,N-dimethyloctanamide	0.27	70
	21.6 min Isobutyl ocatadecanoate	0.48	94
	21.65 min Tricosyl acetate	0.88	87
	22.1 min 1-Docosanol acetate	0.77	95
	23.2 min Octadecyl acetate	0.44	74
	23.85 min 2-Octadecyl-propane-1,3-diol	0.17	83
Sarracenia oreophila 22	8.7 min 3-Methyl-2-pyridinamine	1.15	72
	9.0 min 2-Ethylfuran	0.06	70
	10.7 min N,N-Diethylbenzenamine	0.22	83
	19.4 min (Z,Z)-7,11-Hexadecadienyl acetate	0.07	90
	23.3 min 2,6-Diethyl-4-(4-methoxyphenyl)-pyridine	0.16	70
	24.15 min N-[4-bromo-n-butyl]-2-piperidone	0.07	86
	24.6 min Octadecane	0.11	86
Sarracenia oreophila 27	13.8 min 4-(4-Methoxyphenyl)-2-butanone	0.68	93
	14.95 min 4-(3-Hydroxy-2-methoxyphenyl)-butan-2-one	0.91	87
	18.7 min (E)-2-Tetradecen-1-ol	0.4	93
	21.65 min Octadecyl propan-2-yl sulfite	0.37	76
	24.15 min N-methyl-N-[4-[methoxy-1-hexahydropyridyl]-2-butynyl]-acetamide	0.3	86
	26.0 min Lagumicine	0.8	91
Sarracenia psittacina f. heterophylla 6	25.1 min n-Alkane	0.57	86
Sarracenia psittacina f. heterophylla 24	13.45 min (Z)-Jasmone	0.59	92
	26.75 min cis-Bicyclo[10.8.0]eicosane	0.94	93
	27.7 min N-(4-Chlorobenzyl)-2(cyano-4,6-dimethylpyridin-2-ylsulfanyl)	0.58	89
Sarracenia psittacina 13	11.85 min Vanillin	0.25	96
	15.0 min Pulegone	0.37	81
	15.9 min (1α,3aα,6aα)-Octahydro-2,5-dioxo-1-pentaleneavetalhyde	1.57	78
	16.5 min Heptacosane	0.14	80
	19.35 min 5,6-Diethyl-3-methyl-pyrazolo[1,5-a]-pyridine-4,7-dione	1.18	78
	22.5 min Aristolone	2.76	89
	26.55 min Eicosane	0.15	91
	26.8 min 2',3'-Dihydro-5'-oxo-7'-propyl-spiro[1,3-dioxolane-2,1'(5'H)-indolizine]-6'-carboxaldehyde	0.42	72
	29.2 min 1-Hexacosanol	1.1	93
	29.7 min Hexadecyloxirane	0.22	95
Sarracenia psittacina 43	16.1 min 4-Aminobenzeneethanol	0.92	78
	18.8 min N-(3-Allyl-2-oxo-2,3-dihydro-1,3-benzothiazol-6-yl)acetamide	0.19	78
	21.5 min 9-Methylnonadecane	0.22	96
	28.55 min (E)-8-Hexadecenyl acetate	0.94	78
Sarracenia purpurea subsp. purpurea 16	28.55 min (E)-9-Octadecen-1-ol	0.54	93
Sarracenia purpurea subsp. purpurea 19	14.3 min 4-Methylbenzaldehyde	0.73	70
Sarracenia purpurea subsp. purpurea f. heterophylla 38	16.0 min 4-Aminobenzenacetic acid	0.59	80
	22.55 min 2,3-Dihydro-2,2-dimethyl-6-(2-propenyl)-4,7-benzofuradione	1.19	78
	22.6 min Zierone	0.56	83
Sarracenia purpurea subsp. venosa 36	6.7 min 1-Methyl-2-pyrrolidinone	0.68	91
	8.3 min 2,5,8,11,14-Pentaoxapentadecane	0.26	78
	8.35 min 2,5,8,11,14,17,20-Heptaoxaheneicosana	0.33	78
	11.8 min Tetradecane	0.08	96
	11.85 min 3-Hydroxy-4-methoxybenzaldehyde	0.17	97
	12.25 min 1-Phenyl-1,2-ethanediol	0.12	81
	12.75 min Cyclododecane	0.22	94
	13.0 min 2-(2,2-Dimethylpropylidene)cyclopentane-1,3-dione	0.38	83
	13.95 min Ethyl -2-methyl-2-propen-1-yl (2E)-2-butanedionate	0.3	72
	15.1 min (E)-2-Tetradecene	0.14	92
	15.6 min 1,1,4,4,7,7-Hexamethylcyclononane	0.29	76
	19.25 min 7-Isopropyl-1,1,4a-trimethyl,1,2,3,4,4a,9,10,10a-octahydrophenanthrene	0.69	97
	24.1 min Pentacosane	0.16	80
	24.45 min 13-Tetradecen-1-ol acetate	0.36	91
	26.05 min (4β,7β,8β)-(2Z)-2-Butenoate-7,8:12,13-diepoxy-trichothec-9-en-4-ol	0.54	70
Sarracenia purpurea subsp. venosa 47	17.8 min 4-t-Butylphenyl isothiocyanate	1.92	72
	18.5 min 2-(2-Pyridyl)-benzimidazole	0.32	70
	24.95 min Triacontyl acetate	0.86	94
Sarracenia purpurea subsp. venosa 30	20.4 min (6R,7S,9R,10S)-6,7,10-Bisepoxynonadecane	0.48	89
	21.9 min Isobutyl octadecanoate	0.65	94
Sarracenia purpurea subsp. venosa 37	18.6 min Octacosane	0.1	91
	20.6 min Nonadecane	0.15	93
	20.7 min Eicosane	0.05	91
	21.45 min 3-[1-(2,6-Dichlorobenzoyl)pyrrol-2-yl]-2-propenenitrile	0.08	90
Sarracenia purpurea subsp. venosa var. burkii 34	3.6 min Hexanal	0.67	87
	25.45 min 1,3,3-Trimethyl-2-hydroxymethyl-3,3-dimethyl-4-(3-methylbut-2-enyl)-cyclohexene	0.75	90
	26.4 min 1-(4-Bromobutyl)-2-piperidinone	0.85	83
Sarracenia purpurea subsp. venosa var. burkii 7	13.9 min 3,8-Dimethyldecane	0.1	89
	23.5 min 1,3-Dimethyl-4-azaphenanthrene	0.17	70
	23.85 min Cyclohexadecane	0.13	91
	24.45 min 1-(Ethenyloxy)-hexadecane	0.12	90
	27.6 min 13-Tetradecen-1-ol acetate	0.24	91
Sarracenia purpurea subsp. venosa var. burkii 39	no	no	no
Sarracenia purpurea subsp. venosa var. burkii f. luteola 48	19.45 min (9Z,12Z,15Z)-2,3-dihydroxypropyl octadecatrienoate	0.08	81
	20.05 min 2-Methyltiochroman-4-carbonitrile	0.22	83
	22.25 min Nonahexacontanoic acid	0.08	70
	24.55 min 14-β-Pregna	0.33	91
Sarracenia purpurea subsp. venosa var. montana 41	5.45 min (E)-2-Heptenal	0.42	95
	6.7 min Citronellyl butenoate	0.39	72
	9.6 min 3-Ethenyl-4-methyl-1H-pyrrole-2,5-dione	0.13	94
	12.55 min 2,6,10-Trimethyldodecane	0.16	86
	14.2 min 10-Methylnonadecane	0.07	90
	14.3 min (E)-2-Dodecenoic acid	0.56	96
	15.55 min 4-(3-Hydroxybutyl)-3,5,5-trimethyl-2-cyclohexen-1-one	0.21	91
	15.6 min 3-Ethyl-2-propylidenebenzothiazoline	0.15	78
	22.9 min 14-β-Pregna	0.29	95
	23.65 min 14-β-Pregna	0.22	90
	29.3 min 13-Tetradecen-1-ol acetate	0.82	80
Sarracenia purpurea subsp. venosa var. montana 9	4.8 min 3,4-Dihydropyran	0.67	72
	17.75 min Nonahexacontanoic acid	0.26	70
	19.65 min 1,3-Diacetyl-1,2-dihydrobenzimidazole	0.14	92
	21.85 min Oleyl alcohol, methyl ether	0.62	91
	23.8 min N-methyl-N-(4-(methoxy-1-hexahydropyridyl)-2-butynyl)-acetamide	0.53	78
	24.15 min 3-Chloro-benzalacetone	0.84	89
	25.55 min 6-Methyl-8-(2,6,6-trimethyl-1-cyclohexen-1-yl)-5-octen-2-one	1.24	90
	26.0 min (E,E,Z)-1,3,12-Nonadecatriene-5,14-diol	0.73	83
	26.5 min 13-Tetradecen-1-ol acetate	0.28	80
	26.8 min (3β)-21-Bromo-20-methylpregn-5-en-3-ol	8.72	91
	27.25 min Methyl commate E	5.06	87
	27.55 min 1,4-Dimethyl-8-isopropylidecetricyclo[5.3.0.0(4,10)]decane	2.28	83
Sarracenia rubra subsp. alabamensis 2	16.0 min 4-Propylbenzenamine	1.14	72
	16.55 min 1H-Indole-3-acetic acid, methyl ester	0.49	72
Sarracenia rubra subsp. gulfensis 25	12.75 min Dodecyl trichloroacetate	0.14	70
	13.65 min 2-O-(6-Ethyloctano-3-yl) 1-O-heptyl oxalate	0.12	72
	14.4 min Cyclododecane	0.04	78
	20.15 min (Z)-9-Octadecenamide	0.41	87
	20.55 min Hexadecyloxirane	0.55	87
	26.0 min N-methyl-N-[4-[4-methoxy-1-hexahydropyridyl]-2-butynyl]-acetamide	1.75	91
Sarracenia rubra subsp. ionesii 3	20.1 min 2-Ethenylcyclooctene	0.57	83
	20.4 min Cyclohexadecane	0.63	86
	27.05 min 3,5,6,7,8,8a-Hexahydro-4,8a-dimethyl-6-(1-methylethenyl)-2(1H)naphthalenone	1.07	70
Sarracenia rubra subsp. wherryi 23	12.75 min 1-Hexadecanol	0.14	83
	13.65 min 1-O-butyl 2-O-(6-ethyloctan-3-yl) oxalate	0.22	72
	13.9 min Tetradecan-2-yl 2-methoxyacetate	0.21	91
	14.05 min 5-Ethyl-4,6 dimethyl-2-methoxypyrimidine	6.2	72
	16.75 min Pentadecane	0.27	72
	18.2 min Heneicosane	2.87	90
	21.5 min 2-Chloro-1-(2,4-dichlorophenyl)-ethanone	0.14	89
	21.9 min Sulfurous acid, butyl tetradecyl ester	0.19	74
	23.9 min Heneicosane	0.91	91
	23.95 min Sulfurous acid, butyl heptadecyl ester	0.34	83
	24.9 min 2-Methylheptadecane	0.1	70
	25.25 min Eicosane	0.12	97

## Sheet: Pitchers - 1B
Species/strain	Compound	Content (area-%)	Quality=Identification (%)
Darlingtonia californica 18	10.7 min N,N-dimethylbenzenamine	0.08	83
	11.85 min 4-Phenyl-2-oxazolidinone	0.07	70
	12.5 min 2-Methoxy-4-(1-propenyl)-phenol	0.25	98
	15.2 min Methyl 2-cyano-3-phenylpropanoate	0.18	70
	18.5 min 2-(2-Pyridyl)-benzimidazole	0.41	70
	19.4 min Methyl -9,11-octadecadienoate	0.08	97
	20.6 min 1-(Indolo[2,1-b]quinazolin-5(12H)-yl)-ethanone	0.15	90
	22.4 min 2,4-Dihydrobenzo[ghi]perylene	0.64	83
	23.25 min 6-Ethyl-2,3-dimethyl-4-(4-methoxyphenyl)pyridine	0.17	78
	23.3 min (13aS)-5,8,13,13a-Tetrahydro-2,10,11-trimethoxy-6H-dibenzo[a,g]quinolizin-1-ol	0.14	70
	24.3 min 2-(Octadecyloxy)-ethanol	0.96	94
	24.4 min 2-Pentacosanone	0.39	96
	24.55 min Methyl tetracosanote	0.56	97
	25.95 min Methyl tricosanoate	0.65	93
	27.35 min 13-Tetradecen-1-ol acetate	0.13	91
	27.45 min Methyl pentacosanoate	0.59	93
Sarracenia alata 14	14.45 min Tetradecanal	0.27	81
	19.4 min 9-Methyl-(Z,Z)-10,12-hexadecadienyl acetate	0.98	89
	20.0 min Methyl (Z,Z,Z)-6,9,12-hexadecatrienoate	1.39	86
Sarracenia alata 46	18.9 min Epimanoyl oxide	3.19	91
Sarracenia alata 28	11.85 min 1-Azido-2-methylbenzene	0.11	78
	15.45 min 1,2-Dihydroanthracene	0.7	90
Sarracenia alata 40	19.5 min Methyl 7,10,13-hexadecatrienoate	1.36	96
	20.0 min 13-Tetradece-11-yn-1-ol	1.33	89
	20.4 min Octacosyl acetate	1.13	87
Sarracenia alata 42	11.35 min Eugenol	0.57	89
	15.4 min Heptadecane	0.15	86
	16.85 min (E)-3-Eicosene	0.57	91
	17.7 min Tetradecyloxirane	0.34	89
	20.95 min Butyl 9,12,15-octadecatrienoate	0.34	87
	21.85 min Ethyl 6,9,12-hexadecatrienoate	0.4	93
	21.9 min Isopropyl 9,12,15-octadecatrienoate	0.39	90
	23.1 min Methyl 8,11,14-heptadecatrienoate	0.25	86
	24.2 min 1-Heptacosanol	0.88	94
	24.6 min 1,1-Dioxide-3-(hexahydro-1H-azepin-1-yl)-1,2-benzisothiazole	0.26	91
	25.55 min (Z)-9-Methyltetradec-10-enyl acetate	0.5	78
Sarracenia flava 20	8.35 min 2,5,8,11,14,17,20-Heptaoxaheneicosane	0.1	78
	13.0 min (1,1-Dimethylethyl)-1,2-benzenediol	0.19	70
	14.25 min 4,5,9,10-Tetraazapyrene-4,5-di-N-oxide	0.44	72
	15.15 min 4-Propylbenzenamine	0.29	72
	16.65 min Cantleyine	0.12	86
	19.1 min Cyclotetradecane	0.3	91
	20.0 min 3-Ethenylcyclooctene	1.42	83
	23.05 min (Z)-14-Methyl-8-hexadecen-1-ol	0.21	83
	23.4 min 1,1'-(2,2-dimethylcyclopropylidene)bis-benzene	0.2	72
	26.0 min Octacosane	0.9	90
	27.2 min 1-Hexacosanol	0.52	92
	27.5 min 2-Bromo-6-methoxybenzaldehyde	1.32	93
	28.55 min (E)-11-(13-Methyl)-tetradecen-1-ol	0.75	92
Sarracenia flava var. ornata 29	8.55 min α-Methyl-3-pyridinemethanol	0.73	70
	22.9 min (Z)-9-octadecanoic acid	0.13	70
	26.8 min Isopropyl 11-octadecenoate	0.6	95
	29.25 min 1-Tetracosanol	1.53	94
Sarracenia flava var. atropurpurea 31	5.0 min 2-Methyl-2,4-pentanediol	0.08	83
	5.85 min 4-Methyl-3-pentenoic acid	0.1	86
	7.3 min 4-Methylphenol	0.06	95
	9.05 min Decane	0.09	74
	10.1 min Nonanoic acid	0.07	80
	10.75 min α,3,5-Trimethylbenzenemethanol	0.19	80
	11.05 min Actinidine	0.14	83
	11.95 min Octahydro-2(1H)-naphthalenone	0.08	78
	14.8 min Precoccinelline	0.06	91
	15.15 min 8-Heptadecene	0.1	95
	17.3 min [1S-(endo,endo)]-1,2,3,7,7-Pentamethylbicyclo[2.2.1]heptane	0.32	70
	20.35 min (Z)-9,17-Octadecadienal	21.49	96
	21.55 min (Z)-9,17-Octadecadienal	1.17	95
	22.05 min 2-(Octadecyloxy)-ethanol	1.45	92
	22.35 min (Z,Z)-9,12-Octadecadienoic acid	0.8	90
	22.45 min N,N-Dimethyl-9-octadecenamide	1.22	95
	22.65 min (Z,E)-2,13-Octadecadie-1-ol	1.07	93
	23.6 min 2-(Octadecyloxy)-ethanol	1.26	93
	24.2 min 22-Tricosenoic acid	0.47	92
	25.05 min (Z)-9-Octadecanoic acid	1.12	87
	25.6 min 8-(2-Nitrophenoxy)-octan-1-ol	0.38	80
	26.15 min 9-Octylheptadecane	0.65	83
	26.8 min 1-Hexacosene	0.13	93
	27.2 min 1-(Ethenyloxy)-hexadecane	0.15	92
	29.15 min Hexadecahydropyrene	0.12	78
Sarracenia flava var. atropurpurea 35	11.9 min Dodecylidene diacetate	0.14	91
	15.4 min 5-Hydroxytryptamine-4,7-dione	0.11	72
	19.45 min Methyl 11-octadecenoate	0.21	98
	19.9 min (Z)-11-Octanecenoic acid	18.11	95
	22.25 min 1,19-Eicosadiene	0.51	98
	22.60 min 2-Octylcyclopropaneoctanal	0.25	86
	22.65 min (E)-13-Octadecenoic acid	0.23	84
	22.75 min (E)-5-Eicosene	1.04	99
	23.55 min (E)-9-Octadecen-1-ol	0.34	89
	24.55 min Nonahexacontanoic acid	0.46	81
	28.5 min 2-Octadecyl-propane-1,3-diol	0.44	83
Sarracenia flava var. atropurpurea 1	12.95 min Pentadecyl trichloroacetate	0.18	90
	15.9 min 1,2-Diphenylcyclopropane	0.19	97
	17.1 min Heptadecane	0.11	78
	17.8 min Pentadecane	0.13	80
	20.1 min 2-Methyl-(Z,Z)-3,13-octadecadienol	0.74	90
	20.25 min Cycloeicosane	0.27	89
	20.8 min 14-β-Pregna	0.21	83
	21.45 min 2-Methyl-(Z,Z)-3,13-octadecadienol	0.11	89
	21.9 min Cycloeicosane	0.1	70
	22.0 min Nonahexacontanoic acid	0.23	90
	24.55 min 2-(Octadecyloxy)-ethanol	0.69	81
	26.0 min 1-Hentetracontanol	0.55	70
Sarracenia flava var. cuprea 10	23.2 min Tetracosyl acetate	0.27	89
	24.1 min Carbonic acid, octadecyl 2,2,2-trichloroethyl ester	0.72	94
	25.3 min (9Z)-1-Methoxy-9-octadecene	6.7	91
	26.0 min (2R,3R)-rel-2-Methyl-3-(3-methyl-2-buten-1-yl)-2-(4-methyl-3-penten-1-yl)-oxetane	0.29	86
	27.4 min O-Trimethylellagic acid	0.69	70
Sarracenia flava var. flava 11	5.6 min 3-Azabicyclo[4.2.0]octa-1,3,5-triene	0.21	87
	15.6 min Octacosane	0.19	80
	16.35 min 2-(Hexadecyloxy)-ethanol	0.11	81
	17.9 min 1-Hexadecene	0.09	70
	19.3 min Aristolone	2.04	86
	20.6 min 14β-Pregnane	0.07	92
	21.5 min 14β-Pregnane	0.1	90
	22.3 min Isolongifol, methyl ether	0.26	95
	22.4 min rel-1[(1R,3aS,6aR)-octahydro-3a,6,6-trimethyl-1-pentalenyl]-2propyn-1-one	0.73	72
	22.5 min Aristolone	2.06	86
	24.15 min 14β-Pregnane	0.16	96
	24.45 min 14β-Pregnane	0.13	93
Sarracenia flava var. heterophylla 21	16.95 min 1,2-Diethylcyclohexadecane	0.18	91
	22.6 min 1-Tetracosanol	0.75	94
	22.75 min 1-Docosanol	0.81	95
	23.5 min Octadecane	0.16	92
Sarracenia flava var. maxima 44	14.5 min 2-Methyl-2-bornene	0.12	90
	19.15 min 4-n-Hexylthiane, S,S-dioxide	0.12	91
	20.85 min Eicosane	0.08	94
	22.25 min 11-Tetradecynyl acetate	0.21	86
	23.3 min Tetracosane	0.63	70
	24.05 min 1-Heptacosanol	0.36	89
	24.1 min Heptacosyl acetate	0.51	91
	24.2 min 1-Nonadecene	0.21	91
Sarracenia flava var. rubricorpora 8	20.85 min N,N-dimethyloctanamide	0.22	81
	22.1 min Docosyl acetate	0.63	95
	23.1 min Sulfurous acid, butyl dodecyl ester	1.35	87
Sarracenia flava var. rugelii 32	13.7 min Myrrhine	1.54	95
	17.15 min 11-Tetradecyn-1-ol acetate	0.56	86
	22.25 min (Z)-10-Pentadecen-1-ol	0.53	93
	24.65 min 1-Heptacosanol	0.34	92
Sarracenia leucophylla 33	15.05 min 4,5,6,7-Tetrahydro-3,6-dimethylbenzofuran	0.58	72
	17.7 min Octadecanal	0.44	91
	19.65 min Hexadecyloxirane	2.21	95
	19.85 min Isobutyl hexadecanoate	3.29	92
	20.0 min (Z,Z)-9,12-Octadecadienoate	1.25	89
	21.45 min 1,19-Eicosadiene	0.57	94
	24.05 min (Z)-2-Octadecen-1-ol	0.27	78
	24.2 min 1-Tetracosanol	4.08	94
	25.55 min 9-Hexacosene	0.95	95
	26.0 min (Z,Z)-5,16-Octadecadienyl acetate	0.48	70
	28.6 min Octadecanal	1.55	96
Sarracenia leucophylla 17	10.65 min 2-Methyl-6-methylene-1,7-octadien-3-one	0.23	70
	14.95 min Undecylcyclopentane	0.35	90
	17.7 min Cyclododecanol	0.32	84
	18.7 min Tetradecanal	0.22	87
	24.15 min 3,7,11-Trimethyl-2,10-dodecadien-1-ol	0.78	80
Sarracenia leucophylla 12	no	no	no
Sarracenia leucophylla 'Schnell's Ghost' 45	21.45 min Methyl 18-methylnonadecanoate	0.15	95
Sarracenia leucophylla var. alba 26	15.0 min 4,5,6,7-Tetrahydro-3,6-dimethylbenzofuran	0.12	72
	15.85 min 4-Methoxy-3-(methylthio)-quinoline	0.11	90
	18.3 min Tricosane	0.25	93
	18.5 min Isochiapin B	0.22	81
	20.0 min Butyl 9,12-octadecadienoate	0.95	96
	20.85 min (Z,Z)-10,12-Hexadecadien-1-yl acetate	0.1	92
	21.35 min Methyl 8,11,14-heptadecatrienoate	0.32	86
	21.6 min Di-tert-dodecyl disulfide	0.11	80
	23.05 min Methyl 6,9,12,15,18-heneicosapentaenoate	0.07	90
	23.45 min 11,13-Dimethyl-12-tetradecen-1-ol acetate	0.09	78
	25.3 min Octadecanal	0.8	93
	25.9 min Tetracosane	0.33	92
	26.0 min Hexadecyloxirane	0.75	92
	26.7 min (Z)-1-Methoxy-9-octadecene	2.68	93
	27.35 min Propyl (Z)-9-octadecenoate	1.62	90
	27.55 min Hexadecyloxirane	0.62	93
	28.05 min Tetracosane	0.37	95
	28.55 min 17-Octadecenal	2.79	94
	29.2 min Heptadecyl,2,-dichloroacetate	0.67	70
Sarracenia minor 15	18.9 min Manoyl oxide	1.32	90
Sarracenia minor 4	13.65 min 8-Fluoro-1,2,3,4-tetrahydroquinoline-1-carbaldehyde	0.37	83
	20.4 min 1-Nonadecanol	0.95	93
	21.65 min Hexacosyl acetate	0.35	76
	22.1 min 1-Heptacosanol	0.64	91
	24.1 min 1,2-Diethylcyclohexadecane	0.31	93
	24.15 min (E)-3-Eicosene	0.55	70
	25.5 min n-Tetracosanol-1	0.33	93
	27.8 min 1-(Ethenyloxy)-hexadecane	0.37	89
	28.55 min 1,13-Tetradecadiene	0.44	83
Sarracenia minor var. okefenokeensis 5	9.15 min Decanal	0.1	91
	10.55 min Tetradecanal	0.11	74
	11.9 min Tetradecanal	0.16	76
	13.2 min Tridecanal	0.12	90
	15.55 min 1-Methylcyclododecene	0.06	90
	18.75 min 2-Aminoethylthiosulfuric acid	0.42	70
	19.15 min (Z)- 9-Octadecenoic acid	0.22	89
	19.65 min Methyl 18-methyltetracosanoate	0.57	92
	20.15 min Aristolone	7.51	93
	20.85 min 4-(4-Ethylcyclohexyl)-1-pentylcyclohexene	0.18	89
	21.55 min Valencene	0.37	78
	21.65 min Tricosyl acetate	1.27	86
	22.3 min 4,5,6,7,8,9,10,11,12,13-Decahydro-cyclododeca-1,2,3-thiadiazole	0.22	78
	24.0 min 1-(Ethenyloxy)-hexadecane	0.22	90
	24.45 min Aristolone	0.68	89
	26.45 min Neophytadiene	2.92	94
Sarracenia oreophila 22	10.7 min 2-(2-(N-Phenyl-N-ethyl)-aminoethyl)-pyridine	0.14	72
	14.9 min N'-(2-propan-2-ylphenyl)acetohydrazide	0.14	78
	19.45 Methyl 10,13-octadecadienoate	0.54	99
	20.5 min Ethyl (Z,Z,Z)-9,12,15-octadecatrienoate	0.26	93
	20.6 min Ethyl (Z,Z,Z)-9,12,15-octadecatrienoate	0.9	87
	22.55 min Propyl 9,12,15-octadecatrienoate	0.15	98
	22.6 min 1-(1,5-Dimethylhexyl)-4-(4-methylpentyl)-cyclohexane	0.24	78
	23.85 min 1-Hexacosanol	0.28	83
Sarracenia oreophila 27	13.0 min 2,2,3-Trimethylbenzothiazole	0.39	72
	23.5 min 4-Chloro-1,2-naphthalenedione	0.31	78
	24.15 min 1,7,11-Trimethyl-4-(1-methylethyl)-cyclotetradecane	0.68	76
Sarracenia psittacina f. heterophylla 6	no	no	no
Sarracenia psittacina f. heterophylla 24	23.55 min Sulfurous acid, 2-propyl tetradecyl ester	0.41	74
Sarracenia psittacina 13	11.9 min Diphenyl ether	0.14	93
	18.05 min Octadecanoic acid	1.31	87
	18.45 min Triacontane	0.16	83
	19.1 min Decane	0.15	80
	20.7 min Eicosane	0.28	83
	21.15 min 6-Tetradecanesulfonic acid, butyl ester	0.41	80
	22.05 min Eicosane	0.09	86
	27.5 min 14-β-Pregna	0.56	94
	28.7 min Cholest-4-en-3-one	2.24	93
Sarracenia psittacina 43	14.25 min 7,7a,10,11-Tetrahydro-7a-methyl-6H-cyclobuta[j]phenanthren-8(9H)-one	0.3	72
	17.15 min 11,13-Dimethyl-12-tetradecen-1-ol acetate	0.19	87
	19.45 min Hexadecahydropyrene	0.24	70
	19.8 min 3,4-Diethyl-6-methyl-pyrazolo[1,5-a]pyridine quinone-2,5	3.3	83
	19.95 min 3,5,6,7,8,8a-Hexahydro-4,8a-dimethyl-6-(1-methylethenyl)-2(1H)naphthalenone	0.51	76
Sarracenia purpurea subsp. purpurea 16	no	no	no
Sarracenia purpurea subsp. purpurea 19	12.55 min N,N-Diethylbenzenamine	0.21	76
	18.75 min Tridecane	0.23	90
	19.8 min Heptadecane	0.46	86
	20.3 min 1-Methoxy-1,9,12,15-octadecatetraene	0.52	86
	21.0 min 1-Tricosene	0.23	98
	24.2 min Ethyl-6,9,12-hexadecatrienoate	0.23	90
	25.25 min 7,9-Dimethylhexadecane	0.21	83
	27.7 min Cholesterol	0.42	94
Sarracenia purpurea subsp. purpurea f. heterophylla 38	14.9 min 4-Methoxy-2-methylcinnamic acid	0.24	74
	16.6 min (E,E)-2,6-Nonadienal	0.33	72
	17.15 min 3,7-Dimethyl-6-octen-1-ol acetate	0.17	83
	19.15 min (2-Methoxyphenyl)[2-(methylamino)phenyl]-methanone	0.35	78
	19.45 min Methyl 7,10,13-hexadecatrienoate	0.28	97
Sarracenia purpurea subsp. venosa 36	12.7 min Decyl chlroformate	0.19	91
	13.65 min bis (6-Ethyloctan-3-yl) oxalate	0.16	80
	13.9 min Tetradecan-2-yl 2-methoxyacetate	0.11	87
	13.95 min Hydroxy-6-cytosine	0.3	72
	15.1 min Cyclododecane	0.13	95
	16.15 min Octadecane	0.2	70
	18.15 min Octacosane	0.42	80
	18.35 min Tetratriacontane	0.18	76
	19.25 min Abietatriene	1.27	96
	19.4 min 3,5,6,7,8,8a-Hexahydro-4,8a-dimethyl-6-(1-methylethenyl)-2(1H)naphthalenone	3.74	91
	19.75 min Methyl commate E	1.69	90
	21.4 min 3,3'-Dimethyl-2,2'-biquinoline	0.23	83
	22.55 min rel-1-[(1R,3aS,6aR)-octahydro,3a,6,6-trimethyl-1-pentalenyl]-2-propyn-1-one	10.9	84
	24.05 min N-methyl-N-[4-[methoxy-1-hexahydropyridyl]-2-butynyl]-acetamide	0.06	90
	24.15 min N-methyl-N-[4-[methoxy-1-hexahydropyridyl]-2-butynyl]-acetamide	0.06	83
	24.55 min 14-β-Pregna	0.11	97
	27.65 min N-(4-Chlorobenzyl)-2-[(3-cyano-4,6-dimethylpyridin-2-yl)sulfanyl]-acetamide	1.99	86
Sarracenia purpurea subsp. venosa 47	8.7 min 3-Methyl-2-pyridinamine	1.77	80
	16.3 min 1-Methyl-7,11-dithiaspiro[5.5]undecane	0.2	70
Sarracenia purpurea subsp. venosa 30	8.7 min 2-Pyridinemethanamine	0.66	80
Sarracenia purpurea subsp. venosa 37	11.85 min 3-Isopropyl-2,4,5-trimethylpyridine	0.15	83
	15.25 min 2-Anilino-N,N-dimethylacetamide	0.71	80
	16.7 min N-methyl-N-[4-[methoxy-1-hexahydropyridyl]-2-butynyl]-acetamide	0.36	98
	19.2 min Kaur-16-ene	0.58	95
	20.3 min Sulfurous acid, butyl dodecyl ester	0.28	83
	23.05 min (Z)-9-Octadecenal	0.07	70
	23.5 min 1-Methyl-2-phenyl-1H-indole	0.11	78
	23.7 min Sulfurous acid, butyl heptadecyl ester	0.08	72
	23.8 min 1-Octadecanethiol	0.09	72
Sarracenia purpurea subsp. venosa var. burkii 34	16.5 min (E)-2-Dodecenoic acid	0.63	70
	20.7 min 4-(Nonyloxy)-benzoic acid	0.14	70
	23.4 min 2,4-Dimethylbenzo[h]quinoline	0.32	74
Sarracenia purpurea subsp. venosa var. burkii 7	15.6 min 6-Nitro-2,3-dimethylindole	1.7	90
	17.1 min 3,4-Dihydro-6-methoxy-1(2H)-naphthalenone	0.26	70
	17.3 min Citronellyl 2-methylpropanoate	0.44	72
	23.65 min Hexadecyloxirane	2.4	83
	25.85 min 1-(Ethenyloxy)-hexadecane	0.33	70
Sarracenia purpurea subsp. venosa var. burkii 39	11.85 min 3-Hydroxy-4-methoxybenzaldehyde	0.21	93
	13.4 min 1-Tridecene	0.11	93
	15.1 min Carbonic acid, hexadecyl 2,2,2-trichloroethyl ester	0.1	87
	15.75 min (E)-2-Tetradecene	0.12	90
	19.15 min 1-Hexacosanol	0.08	74
	19.95 min Octadecanoic acid	0.3	93
	20.05 min Hentriacontane	0.2	83
	21.75 min β-Eudesmol	0.09	70
	22.9 min Eicosane	0.13	90
	24.8 min 14-β-Pregna	0.11	97
Sarracenia purpurea subsp. venosa var. burkii f. luteola 48	8.55 min 3-Methyl-2-pyridinamine	0.94	72
	14.5 min (E)-2-Dodecenoic acid	1.86	87
Sarracenia purpurea subsp. venosa var. montana 41	no	no	no
Sarracenia purpurea subsp. venosa var. montana 9	14.4 min Tridecanal	0.91	87
	18.25 min Methyl (E)-(5R)-2-cyano-5,9-dimethyldeca-2,8-dienoate	2.26	74
Sarracenia rubra subsp. alabamensis 2	6.45 min Phenol	0.29	93
	8.8 min 2-Methoxybenzenamine	0.8	86
	9.1 min 2-Piperidone	0.28	95
	12.7 min 2-[2-(2-Butoxyethoxy)ethoxy]-ethanol	0.2	91
	16.55 min Methyl 1H-indole-3-acetate	0.4	72
	18.15 min (Z)-7-hexadecenoic acid	1.47	99
	19.15 min 1-(1,5-Dimethylhexyl)-4-(4-methylpentyl)-cyclohexane	0.34	95
Sarracenia rubra subsp. gulfensis 25	18.7 min 1,13-Tetradecadiene	0.59	91
	20.55 min 13-Oxabicyclo[10.1.0]tridecane	0.37	93
	22.3 min (Z,Z,Z)-6,9,12-Octadecatrienoic acid	0.74	94
	22.65 min 1,2-Diethylcyclohexadecane	0.6	89
	23.85 min (E)-2-Methyl-tetradec-3-enyl acetate	0.41	87
	24.0 min 13-Tetradecen-1-ol acetate	0.79	90
	24.15 min (Z)-14-Methyl-8-hexadecenal	0.43	81
Sarracenia rubra subsp. ionesii 3	4.35 min 1,3-Dimethylbenzene	0.05	94
	16.9 min Pinane	3.26	86
	19.1 min (Z)-10-heptadecenoic acid	2.42	96
	20.4 min Cyclohexadecane	4.74	96
	21.75 min (Z,Z)-9-Methyl-10,12-hexadecadienyl acetate	1.05	70
	22.1 min Eicosyl acetate	0.64	92
	23.2 min 11-Tricosene	0.76	78
Sarracenia rubra subsp. wherryi 23	8.55 min Methyl ethyl disulfide	0.54	72
	13.15 min 1,2,3,5,6,7,8,8a-octahydro-1-methyl-6-methane-4-(1-methylethyl)-naphthalene	0.2	70
	18.25 min Tridecanoic acid	4.7	92
	19.1 min [(Z)-12-(Oxiran-2-yl)dodec-11-enyl] acetate	0.53	81
	21.9 min Methyl 8,11,14-heptadecatrienoate	0.76	91
	22.55 min Ethyl (Z,Z,Z)-9,12,15-octadecatrienoate	0.97	95
	23.75 min Docosane	0.72	91
	26.2 min Eicosane	0.5	92
	26.85 min Eicosane	0.76	78
	27.55 min 1-(Ethenyloxy)-hexadecane	0.31	90
	27.65 min 4-Amino-3-methoxypyrazolo[3,4-d]pyrimidine	1.48	72
