# Supplementary material for: Metabolite profiling of the carnivorous pitcher plants Darlingtonia and Sarracenia
Source: PLoS One. 2017 Feb 21;12(2):e0171078. doi: 10.1371/journal.pone.0171078 (PMC5319649; doi:10.1371/journal.pone.0171078)
Supplement: S2 Table — Samples are compared to each other in lids and pitchers separately. (XLSX) [file pone.0171078.s011.xlsx]

## Sheet: Supp Tab 2A
	Darlingtonia.californica.18	Sarracenia.alata.14	Sarracenia.alata.46	Sarracenia.alata.28	Sarracenia.alata.40	Sarracenia.alata.42	Sarracenia.flava.20	Sarracenia.flava.var..ornata.29	Sarracenia.flava.var..atropurpurea.31	Sarracenia.flava.var..atropurpurea.35	Sarracenia.flava.var..atropurpurea.1	Sarracenia.flava.var..cuprea.10	Sarracenia.flava.var..flava.11	Sarracenia.flava.var..heterophylla.21	Sarracenia.flava.var..maxima.44	Sarracenia.flava.var..rubricorpora.8	Sarracenia.flava.var..rugelii.32	Sarracenia.leucophylla.33	Sarracenia.leucophylla..17	Sarracenia.leucophylla..Pubescend..12	Sarracenia.leucophylla..Schnell.s.Ghost..45	Sarracenia.leucophylla.var..alba.26	Sarracenia.minor.15	Sarracenia.minor.4	Sarracenia.minor.var..okefenokeensis.5	Sarracenia.oreophila.22	Sarracenia.oreophila.27	Sarracenia.psittacina.f..heterophylla.6	Sarracenia.psittacina.f..heterophylla.24	Sarracenia.psittacina..13	Sarracenia.psittacina..43	Sarracenia.purpurea.subsp..purpurea.16	Sarracenia.purpurea.subsp..purpurea.19	Sarracenia.purpurea.subsp..purpurea.f..heterophylla.38	Sarracenia.purpurea.subsp..venosa.36	Sarracenia.purpurea.subsp..venosa.47	Sarracenia.purpurea.subsp..venosa.30	Sarracenia.purpurea.subsp..venosa.37	Sarracenia.purpurea.subsp..venosa.var..burkii..34	Sarracenia.purpurea.subsp..venosa.var..burkii..7	Sarracenia.purpurea.subsp..venosa.var..burkii..39	Sarracenia.purpurea.subsp..venosa.var..burkii.f..luteola.48	Sarracenia.purpurea.subsp..venosa.var..montana.41	Sarracenia.purpurea.subsp..venosa.var..montana.9	Sarracenia.rubra.subsp..alabamensis.2	Sarracenia.rubra.subsp..gulfensis.25	Sarracenia.rubra.subsp..Ionesii.3	Sarracenia.rubra.subsp..wherryi.23
Darlingtonia californica 18	0	21	20	30	19	24	23	21	21	29	27	27	20	18	25	22	23	26	20	25	23	26	25	25	25	16	23	26	23	24	24	26	19	24	26	23	23	24	27	28	24	23	27	26	26	28	28	22
Sarracenia alata 14	32	0	30	36	24	33	34	21	34	34	34	40	21	28	32	31	34	36	29	29	29	31	38	28	31	22	28	29	32	31	27	37	29	31	31	34	29	31	35	32	37	28	32	31	37	32	36	26
Sarracenia alata 46	33	32	0	41	34	39	37	29	40	42	37	41	29	30	38	33	38	39	35	36	36	41	35	36	32	25	35	39	37	37	34	40	32	37	38	35	35	37	37	38	39	37	40	39	41	41	39	35
Sarracenia alata 28	33	28	31	0	21	31	22	22	31	29	30	30	27	28	25	30	25	26	21	24	25	26	32	14	18	27	24	23	32	24	29	27	28	26	23	32	20	15	30	23	29	24	26	26	32	25	25	18
Sarracenia alata 40	52	46	54	51	0	54	48	39	53	56	51	57	47	46	50	47	48	50	37	42	44	44	53	38	42	46	42	37	52	41	46	55	47	47	36	53	48	33	56	44	55	32	42	50	51	41	51	39
Sarracenia alata 42	14	12	16	18	11	0	15	12	15	18	16	19	13	11	17	15	15	18	13	17	12	16	19	16	15	14	17	15	11	16	11	17	13	13	17	13	10	16	17	17	17	13	19	18	16	18	14	13
Sarracenia flava 20	26	26	27	22	18	28	0	25	26	30	25	27	22	18	24	22	21	25	24	26	25	27	28	23	18	25	21	26	27	23	24	25	21	23	23	26	22	19	29	26	25	22	27	25	28	26	20	23
Sarracenia flava var. ornata 29	55	44	50	53	40	56	56	0	57	55	52	60	43	48	51	49	52	54	40	51	48	53	59	42	50	44	47	46	54	48	51	58	53	54	48	57	52	47	56	48	59	46	51	52	57	53	58	44
Sarracenia flava var. atropurpurea 31	19	21	25	26	18	23	21	21	0	21	21	25	21	18	21	19	16	25	19	21	25	25	27	22	24	17	22	22	24	19	24	26	21	21	22	26	22	21	28	26	22	18	23	24	27	24	22	23
Sarracenia flava var. atropurpurea 35	48	42	48	45	42	47	46	40	42	0	37	47	39	45	40	37	41	47	40	42	43	44	50	40	46	42	42	44	47	40	44	47	45	45	43	49	45	45	48	39	49	42	41	39	50	41	45	42
Sarracenia flava var. atropurpurea 1	37	33	34	37	28	36	32	28	33	28	0	36	30	30	28	24	31	39	33	32	33	37	38	31	31	32	30	34	35	34	33	36	31	35	32	35	34	32	36	32	35	31	34	31	38	36	33	33
Sarracenia flava var. cuprea 10	12	14	13	12	9	14	9	11	12	13	11	0	10	7	12	10	8	14	11	11	13	15	12	11	7	11	8	14	13	12	13	9	11	15	11	13	12	11	11	12	8	11	11	9	15	13	10	13
Sarracenia flava var. flava 11	42	32	38	46	36	45	41	31	45	42	42	47	0	37	37	36	42	44	39	42	39	43	46	37	38	28	39	41	43	43	38	48	37	40	44	44	40	41	47	42	50	40	45	42	46	42	46	34
Sarracenia flava var. heterophylla 21	28	27	27	35	23	31	25	24	30	36	30	32	25	0	32	23	23	34	27	33	31	32	31	26	22	22	28	30	29	33	28	32	27	32	30	32	30	29	34	34	33	29	34	31	33	32	31	25
Sarracenia flava var. maxima 44	37	33	37	34	29	39	33	29	35	33	30	39	27	34	0	25	33	32	26	38	29	35	43	25	34	32	35	30	37	34	33	39	27	27	36	33	35	27	41	35	39	31	39	35	37	37	38	25
Sarracenia flava var. rubricorpora 8	34	32	32	39	26	37	31	27	33	30	26	37	26	25	25	0	28	36	27	33	32	32	39	29	31	28	29	34	34	32	31	37	29	34	31	35	35	30	38	32	39	29	35	29	36	34	36	30
Sarracenia flava var. rugelii 32	34	34	36	33	26	36	29	29	29	33	32	34	31	24	32	27	0	37	28	29	34	36	34	28	26	29	30	28	36	31	34	34	34	32	33	37	33	28	38	33	34	28	29	30	38	32	33	29
Sarracenia leucophylla 33	37	36	37	34	28	39	33	31	38	39	40	40	33	35	31	35	37	0	25	30	34	29	41	31	35	34	33	26	35	31	32	37	32	28	32	35	32	28	39	34	38	31	31	36	34	36	36	28
Sarracenia leucophylla 17	64	62	66	62	48	67	65	50	65	65	67	70	61	61	58	59	61	58	0	52	53	59	71	51	60	61	62	56	65	54	65	69	63	60	55	64	61	51	68	60	68	52	57	61	66	61	66	52
Sarracenia leucophylla 12	57	50	55	53	41	59	55	49	55	55	54	58	52	55	58	53	50	51	40	0	53	49	56	44	47	48	47	44	54	43	50	56	52	52	40	58	52	40	55	47	55	46	44	47	59	50	52	48
Sarracenia leucophylla 'Schnell's Ghost' 45	49	44	49	48	37	48	48	40	53	50	49	54	43	47	43	46	49	49	35	47	0	44	56	41	45	41	48	39	50	46	45	52	41	42	45	46	43	41	54	43	52	38	48	50	49	43	48	40
Sarracenia leucophylla var. alba 26	40	34	42	37	25	40	38	33	41	39	41	44	35	36	37	34	39	32	29	31	32	0	45	28	35	33	32	25	38	33	35	42	39	36	29	41	35	28	42	34	43	31	34	36	36	31	37	26
Sarracenia minor 15	25	27	22	29	20	29	25	25	29	31	28	27	24	21	31	27	23	30	27	24	30	31	0	24	21	24	24	28	28	28	26	25	27	30	23	28	28	26	27	27	27	28	23	25	30	26	27	27
Sarracenia minor 4	66	58	64	52	46	67	61	49	65	62	62	67	56	57	54	58	58	61	48	53	56	55	65	0	47	54	52	41	64	51	60	65	57	60	38	67	56	33	66	47	67	46	57	57	66	51	64	36
Sarracenia minor var. okefenokeensis 5	54	49	48	44	38	54	44	45	55	56	50	51	45	41	51	48	44	53	45	44	48	50	50	35	0	43	43	44	54	48	51	50	48	51	41	54	45	39	51	43	51	44	46	50	55	44	48	42
Sarracenia oreophila 22	40	35	36	48	37	48	46	34	43	47	46	50	30	36	44	40	42	47	41	40	39	43	48	37	38	0	36	40	45	38	37	49	34	41	40	47	43	39	47	44	49	36	44	44	48	43	48	37
Sarracenia oreophila 27	35	29	34	33	21	39	30	25	36	35	32	35	29	30	35	29	31	34	30	27	34	30	36	23	26	24	0	27	36	29	31	33	33	36	22	38	34	24	33	28	35	31	27	26	36	28	35	29
Sarracenia psittacina f. heterophylla 6	51	43	51	45	29	50	48	37	49	50	49	54	44	45	43	47	42	40	37	37	38	36	53	25	40	41	40	0	48	36	43	52	46	40	30	50	42	28	53	35	51	30	40	44	47	38	48	26
Sarracenia psittacina f. heterophylla 24	18	16	19	24	14	16	19	15	21	23	20	23	16	14	20	17	20	19	16	17	19	19	23	18	20	16	19	18	0	20	11	19	14	15	19	15	16	17	20	18	20	15	20	18	17	22	19	15
Sarracenia psittacina 13	50	46	50	47	34	52	46	40	47	47	50	53	47	49	48	46	46	46	36	37	46	45	54	36	45	40	43	37	51	0	46	52	43	46	33	50	47	30	51	37	49	34	42	45	52	45	50	35
Sarracenia psittacina 43	30	22	27	32	19	27	27	23	32	31	29	34	22	24	27	25	29	27	27	24	25	27	32	25	28	19	25	24	22	26	0	30	21	21	27	25	26	26	29	25	32	23	29	25	27	29	27	21
Sarracenia purpurea subsp. purpurea 16	10	10	11	8	6	11	6	8	12	12	10	8	10	6	11	9	7	10	9	8	10	12	9	8	5	9	5	11	8	10	8	0	8	11	7	9	8	7	7	7	6	9	7	5	12	11	8	8
Sarracenia purpurea subsp. purpurea 19	29	28	29	35	24	33	28	29	33	36	31	36	25	27	25	27	33	31	29	30	25	35	37	26	29	20	31	31	29	27	25	34	0	26	28	28	26	22	36	29	33	21	33	30	36	33	33	24
Sarracenia purpurea subsp. purpurea f. heterophylla 38	27	23	27	26	17	26	23	23	26	29	28	33	21	25	18	25	24	20	19	23	19	25	33	22	25	20	27	18	23	23	18	30	19	0	26	23	20	19	32	25	28	17	25	28	26	26	25	19
Sarracenia purpurea subsp. venosa 36	69	63	68	63	46	70	63	57	67	67	65	69	65	63	67	62	65	64	54	51	62	58	66	40	55	59	53	48	67	50	64	66	61	66	0	67	63	44	65	48	66	45	51	59	70	55	66	47
Sarracenia purpurea subsp. venosa 47	15	15	14	21	12	15	15	15	20	22	17	20	14	14	13	15	18	16	12	18	12	19	20	18	17	15	18	17	12	16	11	17	10	12	16	0	14	13	17	17	15	12	18	17	17	21	17	12
Sarracenia purpurea subsp. venosa 30	28	23	27	22	20	25	24	23	29	31	29	32	23	25	28	28	27	26	22	25	22	26	33	20	21	24	27	22	26	26	25	29	21	22	25	27	0	18	29	22	29	21	27	28	30	26	25	18
Sarracenia purpurea subsp. venosa 37	66	62	66	54	42	68	58	55	65	68	64	68	61	61	57	60	59	59	49	50	57	56	68	34	52	57	54	45	64	46	62	65	54	58	43	63	55	0	66	52	64	44	56	60	67	53	64	40
Sarracenia purpurea subsp. venosa var. burkii 34	15	12	12	15	11	15	14	10	18	17	14	14	13	12	17	14	15	16	12	11	16	16	15	13	10	11	9	16	13	13	11	11	14	17	10	13	12	12	0	11	12	14	13	10	16	15	14	14
Sarracenia purpurea subsp. venosa var. burkii 7	46	39	43	38	29	45	41	32	46	38	40	45	38	42	41	38	40	41	34	33	35	38	45	24	32	38	34	28	41	29	37	41	37	40	23	43	35	28	41	0	42	29	35	35	45	32	42	24
Sarracenia purpurea subsp. venosa var. burkii 39	11	13	13	13	9	14	9	12	11	17	12	10	15	10	14	14	10	14	11	10	13	16	14	13	9	12	10	13	12	10	13	9	10	12	10	10	11	9	11	11	0	10	9	10	15	16	12	12
Sarracenia purpurea subsp. venosa var. burkii f. luteola 48	52	46	53	50	28	52	48	41	49	52	50	55	47	48	48	46	46	49	37	43	41	46	57	34	44	41	48	34	49	37	46	54	40	43	31	49	45	31	55	40	52	0	43	50	54	41	50	33
Sarracenia purpurea subsp. venosa var. montana 41	48	42	48	44	30	50	45	38	46	43	45	47	44	45	48	44	39	41	34	33	43	41	44	37	38	41	36	36	46	37	44	44	44	43	29	47	43	35	46	38	43	35	0	38	48	41	45	42
Sarracenia purpurea subsp. venosa var. montana 9	38	32	38	35	29	40	34	30	38	32	33	36	32	33	35	29	31	37	29	27	36	34	37	28	33	32	26	31	35	31	31	33	32	37	28	37	35	30	34	29	35	33	29	0	39	33	35	33
Sarracenia rubra subsp. alabamensis 2	14	14	16	17	6	14	13	11	17	19	16	18	12	11	13	12	15	11	10	15	11	10	18	13	14	12	12	10	10	14	9	16	14	11	15	13	13	13	16	15	16	13	15	15	0	17	15	9
Sarracenia rubra subsp. gulfensis 25	38	31	38	32	18	38	33	29	36	32	36	38	30	32	35	32	31	35	27	28	27	27	36	20	25	29	26	23	37	29	33	37	33	33	22	39	31	21	37	24	39	22	30	31	39	0	33	24
Sarracenia rubra subsp. Ionesii 3	19	16	17	13	9	15	8	15	15	17	14	16	15	12	17	15	13	16	13	11	13	14	18	14	10	15	14	14	15	15	12	15	14	13	14	16	11	13	17	15	16	12	15	14	18	14	0	14
Sarracenia rubra subsp. wherryi 23	71	64	71	64	55	72	69	59	74	72	72	77	61	64	62	67	67	66	57	65	63	61	76	44	62	62	66	50	69	58	64	73	63	65	53	69	62	47	75	55	74	53	70	70	70	63	72	0

## Sheet: Supp Tab 2B
	Darlingtonia.californica.18	Sarracenia.alata.14	Sarracenia.alata.46	Sarracenia.alata.28	Sarracenia.alata.40	Sarracenia.alata.42	Sarracenia.flava.20	Sarracenia.flava.var..ornata.29	Sarracenia.flava.var..atropurpurea.31	Sarracenia.flava.var..atropurpurea.35	Sarracenia.flava.var..atropurpurea.1	Sarracenia.flava.var..cuprea.10	Sarracenia.flava.var..flava.11	Sarracenia.flava.var..heterophylla.21	Sarracenia.flava.var..maxima.44	Sarracenia.flava.var..rubricorpora.8	Sarracenia.flava.var..rugelii.32	Sarracenia.leucophylla.33	Sarracenia.leucophylla..17	Sarracenia.leucophylla..Pubescend..12	Sarracenia.leucophylla..Schnell.s.Ghost..45	Sarracenia.leucophylla.var..alba.26	Sarracenia.minor.15	Sarracenia.minor.4	Sarracenia.minor.var..okefenokeensis.5	Sarracenia.oreophila.22	Sarracenia.oreophila.27	Sarracenia.psittacina.f..heterophylla.6	Sarracenia.psittacina.f..heterophylla.24	Sarracenia.psittacina..13	Sarracenia.psittacina..43	Sarracenia.purpurea.subsp..purpurea.16	Sarracenia.purpurea.subsp..purpurea.19	Sarracenia.purpurea.subsp..purpurea.f..heterophylla.38	Sarracenia.purpurea.subsp..venosa.36	Sarracenia.purpurea.subsp..venosa.47	Sarracenia.purpurea.subsp..venosa.30	Sarracenia.purpurea.subsp..venosa.37	Sarracenia.purpurea.subsp..venosa.var..burkii..34	Sarracenia.purpurea.subsp..venosa.var..burkii..7	Sarracenia.purpurea.subsp..venosa.var..burkii..39	Sarracenia.purpurea.subsp..venosa.var..burkii.f..luteola.48	Sarracenia.purpurea.subsp..venosa.var..montana.41	Sarracenia.purpurea.subsp..venosa.var..montana.9	Sarracenia.rubra.subsp..alabamensis.2	Sarracenia.rubra.subsp..gulfensis.25	Sarracenia.rubra.subsp..Ionesii.3	Sarracenia.rubra.subsp..wherryi.23
Darlingtonia californica 18	0	42	43	37	42	40	38	36	42	42	48	42	38	37	37	45	39	44	40	36	39	37	45	43	40	34	37	37	43	39	37	38	32	37	42	39	42	38	33	40	38	37	51	43	39	45	43	39
Sarracenia alata 14	32	0	27	26	21	22	29	35	35	31	31	30	27	27	26	20	23	19	28	27	26	24	15	17	22	24	24	28	29	32	28	32	26	25	28	34	27	25	27	28	26	27	41	28	27	24	25	28
Sarracenia alata 46	16	10	0	12	9	8	16	17	20	16	17	14	12	14	14	14	11	11	12	11	11	11	6	8	9	12	9	9	12	13	13	14	10	13	13	17	11	10	10	12	10	11	24	14	11	7	13	13
Sarracenia alata 28	26	25	28	0	25	24	23	26	27	26	32	24	25	22	22	26	21	26	24	25	22	27	23	23	22	18	21	29	25	33	29	24	16	22	32	25	24	23	28	30	29	23	40	31	23	26	26	22
Sarracenia alata 40	33	22	27	27	0	23	31	35	34	30	32	30	26	29	27	21	27	22	29	30	29	28	20	20	28	27	28	31	29	32	30	31	21	29	30	34	28	28	31	30	26	29	42	30	30	27	27	28
Sarracenia alata 42	41	33	36	36	33	0	39	41	44	39	38	38	34	36	34	38	34	35	35	39	35	32	32	32	30	33	33	36	38	36	39	42	32	35	38	44	37	34	36	35	38	35	52	42	38	31	39	38
Sarracenia flava 20	52	53	57	48	54	52	0	45	52	46	54	44	46	36	38	50	45	53	50	50	51	46	49	49	48	47	50	50	51	54	49	49	46	52	54	57	54	48	47	50	48	51	65	55	51	51	53	45
Sarracenia flava var. ornata 29	34	43	42	35	42	38	29	0	42	35	41	37	29	29	29	43	35	44	32	35	40	32	42	44	39	28	33	36	38	35	35	34	29	31	36	35	37	33	33	37	28	29	49	42	35	40	42	32
Sarracenia flava var. atropurpurea 31	54	57	59	50	55	55	50	56	0	56	57	54	54	50	50	52	52	57	55	56	54	55	53	53	52	49	54	58	56	57	55	55	46	54	60	57	55	52	53	54	55	53	63	57	52	56	52	52
Sarracenia flava var. atropurpurea 35	44	43	45	39	41	40	34	39	46	0	45	31	39	28	30	40	40	42	41	44	44	41	36	38	37	42	42	45	44	44	47	44	38	44	43	48	46	44	42	43	41	42	53	46	42	41	42	41
Sarracenia flava var. atropurpurea 1	50	43	46	45	43	39	42	45	47	45	0	42	41	40	40	43	35	44	45	48	49	43	40	42	45	45	46	46	46	40	46	46	40	45	39	50	44	43	46	41	40	46	53	48	45	39	46	42
Sarracenia flava var. cuprea 10	35	33	34	28	32	30	23	32	35	22	33	0	31	24	23	30	29	31	33	34	34	31	27	27	27	33	31	34	33	34	37	31	29	31	34	40	35	34	31	35	31	30	44	35	32	29	32	33
Sarracenia flava var. flava 11	63	62	64	61	60	58	57	56	67	62	64	63	0	56	54	63	57	62	58	61	64	56	62	62	59	52	57	60	60	45	57	56	46	55	51	63	59	48	51	53	43	53	76	62	57	60	63	55
Sarracenia flava var. heterophylla 21	48	48	52	44	49	46	33	42	49	37	49	42	42	0	32	48	45	47	48	46	49	39	43	43	43	45	47	47	49	50	50	48	38	46	52	55	51	44	45	45	47	48	62	55	45	47	52	41
Sarracenia flava var. maxima 44	62	61	66	58	61	58	49	56	63	53	63	55	54	46	0	58	55	60	57	64	63	54	57	59	58	59	58	63	62	60	62	61	54	59	60	68	63	57	56	56	53	60	76	65	61	57	65	58
Sarracenia flava var. rubricorpora 8	37	22	33	29	22	29	28	37	32	30	33	29	30	29	25	0	27	23	30	32	30	30	20	19	27	27	31	33	33	35	34	34	25	30	34	38	32	31	31	29	30	31	43	32	30	27	26	32
Sarracenia flava var. rugelii 32	44	38	43	37	41	38	36	42	45	43	38	41	37	39	35	40	0	43	39	43	41	42	35	37	38	36	40	45	45	40	44	44	28	39	39	48	42	35	40	42	38	40	56	45	43	36	42	39
Sarracenia leucophylla 33	43	28	37	36	30	33	38	45	44	39	41	37	36	35	34	30	37	0	37	40	36	32	31	26	35	37	32	40	38	43	40	41	33	36	41	46	41	38	39	40	34	35	50	42	37	35	35	39
Sarracenia leucophylla 17	27	25	26	22	25	21	23	21	30	26	30	27	20	24	19	25	21	25	0	22	22	26	24	24	25	18	20	24	23	27	25	20	21	23	29	26	23	19	22	27	19	22	38	26	27	24	26	23
Sarracenia leucophylla 12	17	18	19	17	20	19	17	18	25	23	27	22	17	16	20	21	19	22	16	0	16	13	17	18	18	14	19	15	19	21	17	17	13	17	22	20	20	16	14	20	17	18	32	19	19	19	24	20
Sarracenia leucophylla 'Schnell's Ghost' 45	25	22	24	19	24	20	23	28	28	28	33	27	25	24	24	24	22	23	21	21	0	18	21	20	19	16	20	23	26	28	26	24	14	21	28	26	25	21	22	27	23	23	37	27	22	24	23	22
Sarracenia leucophylla var. alba 26	65	62	66	66	65	59	60	62	71	67	69	66	59	56	57	66	65	61	67	60	60	0	61	64	57	55	64	64	68	63	64	68	53	58	62	70	63	60	58	61	58	60	79	68	60	61	68	57
Sarracenia minor 15	41	21	29	30	25	27	31	40	37	30	34	30	33	28	28	24	26	28	33	32	31	29	0	18	24	27	31	32	36	36	35	38	25	30	33	41	33	30	34	32	31	31	47	35	30	23	27	32
Sarracenia minor 4	45	29	37	36	31	33	37	48	43	38	42	36	39	34	36	29	34	29	39	39	36	38	24	0	30	36	37	41	41	45	42	43	32	36	42	47	40	37	40	39	38	36	53	42	36	29	31	38
Sarracenia minor var. okefenokeensis 5	57	49	53	50	54	46	51	58	57	52	60	51	51	49	50	52	50	53	55	54	50	46	45	45	0	48	48	53	57	55	54	56	44	51	51	61	55	49	49	50	52	50	68	58	48	49	51	52
Sarracenia oreophila 22	50	50	55	45	52	48	49	46	53	56	59	56	43	50	50	51	47	54	47	49	46	43	47	50	47	0	47	50	54	51	48	50	33	37	53	50	48	42	48	49	44	42	67	56	43	48	51	42
Sarracenia oreophila 27	28	25	27	23	28	23	27	26	33	31	35	29	23	27	24	30	26	24	24	29	25	27	26	26	22	22	0	25	26	30	26	28	23	23	31	31	26	23	22	30	24	23	42	30	26	26	31	26
Sarracenia psittacina f. heterophylla 6	15	16	14	18	18	13	14	16	24	21	22	19	13	14	16	19	18	19	15	12	15	14	14	17	14	12	12	0	16	15	11	17	15	16	16	21	17	12	12	13	12	14	29	17	14	15	19	16
Sarracenia psittacina f. heterophylla 24	19	15	15	12	14	13	13	16	20	18	20	16	11	14	13	17	16	15	12	14	16	16	16	15	16	14	11	14	0	19	15	14	17	18	19	18	15	15	14	18	14	17	27	17	15	14	18	15
Sarracenia psittacina 13	51	54	52	56	53	47	52	49	57	54	50	53	32	51	47	55	47	56	52	52	54	47	52	55	50	47	51	49	55	0	49	52	45	53	39	55	54	42	42	43	39	49	63	52	53	48	54	47
Sarracenia psittacina 43	23	24	26	26	25	24	21	23	29	31	30	30	18	25	23	28	25	27	24	22	26	22	25	26	23	18	21	19	25	23	0	24	20	21	23	26	24	19	18	20	19	20	37	26	21	26	26	22
Sarracenia purpurea subsp. purpurea 16	18	22	21	15	20	21	15	16	23	22	24	18	11	17	16	22	19	22	13	16	18	20	22	21	19	14	17	19	18	20	18	0	12	15	20	19	16	12	12	19	11	16	31	19	18	21	21	17
Sarracenia purpurea subsp. purpurea 19	59	63	64	54	57	58	59	58	61	63	65	63	48	54	56	60	50	61	61	59	55	52	56	57	54	44	59	64	68	60	61	59	0	48	55	61	55	50	55	56	51	51	78	64	56	60	62	53
Sarracenia purpurea subsp. purpurea f. heterophylla 38	40	38	43	36	41	37	41	36	45	45	46	41	33	38	37	41	37	40	39	39	38	33	37	37	37	24	35	41	45	44	38	38	24	0	43	41	36	31	35	36	34	28	54	43	31	37	41	35
Sarracenia purpurea subsp. venosa 36	62	58	60	63	59	57	60	58	68	61	57	61	46	61	55	62	54	62	62	61	62	54	57	60	54	57	60	58	63	47	57	60	48	60	0	65	59	50	54	51	44	54	71	58	59	52	61	57
Sarracenia purpurea subsp. venosa 47	14	19	19	11	18	18	18	12	20	21	23	22	13	19	18	21	18	22	14	14	15	17	20	20	19	9	15	18	17	18	15	14	9	13	20	0	13	13	12	18	15	13	26	17	16	20	19	16
Sarracenia purpurea subsp. venosa 30	25	20	21	18	20	19	23	22	26	27	25	25	17	23	21	23	20	25	19	22	22	18	20	21	21	15	18	22	22	25	21	19	11	16	22	21	0	15	18	20	18	18	34	23	19	19	24	19
Sarracenia purpurea subsp. venosa 37	42	39	41	38	41	37	38	39	44	46	45	45	27	37	36	43	34	43	36	39	39	36	38	39	36	30	36	38	43	34	37	36	27	32	34	42	36	0	31	31	30	33	55	42	40	35	41	36
Sarracenia purpurea subsp. venosa var. burkii 34	29	33	33	35	36	31	29	31	37	36	40	34	22	30	27	35	31	36	31	29	32	26	34	34	28	28	27	30	34	26	28	28	24	28	30	33	31	23	0	25	21	23	47	32	30	33	35	29
Sarracenia purpurea subsp. venosa var. burkii 7	37	35	36	38	36	31	33	36	39	38	36	39	25	31	28	34	34	38	37	36	38	30	33	34	30	30	36	32	39	28	31	36	26	30	28	40	34	24	26	0	27	33	48	37	34	32	36	33
Sarracenia purpurea subsp. venosa var. burkii 39	56	54	55	58	53	55	52	48	61	57	56	56	36	54	46	56	51	53	50	54	55	48	53	54	53	46	51	52	56	45	51	49	42	49	42	58	53	44	43	48	0	43	69	53	52	51	57	47
Sarracenia purpurea subsp. venosa var. burkii f. luteola 48	29	29	30	26	30	26	29	23	33	32	36	29	20	29	27	31	27	28	27	29	29	24	27	26	25	18	24	28	33	29	26	28	16	17	26	30	27	21	19	28	17	0	43	29	22	27	27	26
Sarracenia purpurea subsp. venosa var. montana 41	0	0	0	0	0	0	0	0	0	0	0	0	0	0	0	0	0	0	0	0	0	0	0	0	0	0	0	0	0	0	0	0	0	0	0	0	0	0	0	0	0	0	0	0	0	0	0	0
Sarracenia purpurea subsp. venosa var. montana 9	18	13	16	17	14	16	16	19	20	19	21	17	12	19	15	15	15	18	14	13	16	15	14	15	16	15	14	14	16	15	15	14	12	15	13	17	15	13	11	15	10	12	26	0	17	15	16	16
Sarracenia rubra subsp. alabamensis 2	39	37	38	34	39	37	37	37	40	40	43	39	32	34	36	38	38	38	40	38	36	32	34	34	31	27	35	36	39	41	35	38	29	28	39	41	36	36	34	37	34	30	51	42	0	36	33	30
Sarracenia rubra subsp. gulfensis 25	41	30	30	33	32	26	33	38	40	35	33	32	31	32	28	31	27	32	33	34	34	29	23	23	28	28	31	33	34	32	36	37	29	30	28	41	32	27	33	31	29	31	47	36	32	0	33	32
Sarracenia rubra subsp. Ionesii 3	41	33	38	35	34	36	37	42	38	38	42	37	36	39	38	32	35	34	37	41	35	38	29	27	32	33	38	39	40	40	38	39	33	36	39	42	39	35	37	37	37	33	49	39	31	35	0	37
Sarracenia rubra subsp. wherryi 23	49	48	50	43	47	47	41	44	50	49	50	50	40	40	43	50	44	50	46	49	46	39	46	46	45	36	45	48	49	45	46	47	36	42	47	51	46	42	43	46	39	44	61	51	40	46	49	0
